# Supplementary material for: Umuhengerin Neuroprotective Effects in Streptozotocin-Induced Alzheimer’s Disease Mouse Model via Targeting Nrf2 and NF-Kβ Signaling Cascades
Source: Antioxidants (Basel). 2021 Dec 18;10(12):2011. doi: 10.3390/antiox10122011 (PMC8698785; doi:10.3390/antiox10122011)
Supplement: Supplementary file 1 [file antioxidants-10-02011-s001.zip]

Archive with 1 entries (1 files):
- antioxidants-1494252-supplementary.pdf
